# Supplementary material for: Nitric Oxide and the Neuroendocrine Control of the Osmotic Stress Response in Teleosts
Source: Int J Mol Sci. 2019 Jan 23;20(3):489. doi: 10.3390/ijms20030489 (PMC6386840; doi:10.3390/ijms20030489)
Supplement: Supplementary file 1 [file ijms-20-00489-s001.zip]

Archive with 4 entries (4 files):
- Figure S1.png
- Table S1.xlsx
- Table S2.xlsx
- Table S3.xlsx
