# Supplementary material for: Nitric Oxide and the Neuroendocrine Control of the Osmotic Stress Response in Teleosts
Source: Int J Mol Sci. 2019 Jan 23;20(3):489. doi: 10.3390/ijms20030489 (PMC6386840; doi:10.3390/ijms20030489)
Supplement: Supplementary file 1 [file ijms-20-00489-s001.zip › Table S1.xlsx]

## Sheet: Table S1
Table S1. Determination of percentage of identity of Nos1 in fishes, using the Clustal Ω software at https://www.ebi.ac.uk/Tools/msa/clustalo/. Accession numbers are reported in Supplementary Table S3
	H. sapiens	M. musculus	A. calliptera	A. limnaeus	A. mexicanus	A. ocellaris	A. polyacanthus	A. testudineus	B. pectinirostris	C. harengus	C. semilaevis	C. variegatus	D. rerio	E. lucius	F. heteroclitus	H. burtoni	H. comes	I. punctatus	K. marmoratus	L. bergylta	L. calcarifer	L. crocea	M. albus	M. armatus	M. undulatus	M. zebra	N. brichardi	N. coriiceps	N. furzeri	O. kisutch	O. latipes	O. melastigma	O. mykiss	O. niloticus	O. tshawytscha	P. formosa	P. kingsleyae	P. latipinna	P. mexicana	P. nattereri	P. nyererei	P. olivaceus	P. reticulata	S. alpinus	S. anshuiensis	S. dumerili	S. formosus	S. grahami	S. lalandi_dorsalis
M. musculus	93.98
A. calliptera	75.07	74.79
A. limnaeus	74.34	74.07	91.06
A. mexicanus	75.88	75.85	85.79	84.2
A. ocellaris	75.14	75	95.79	91.1	85.96
A. polyacanthus	75.14	74.86	95.87	91.2	85.57	98.88
A. testudineus	75.59	74.95	92.95	89.01	85.86	92.79	92.74
B. pectinirostris	75.27	75.27	90.12	88.93	84.37	90.59	90.62	89.57
C. harengus	75.02	74.52	83.93	82.53	85.75	83.89	84.01	83.3	82.61
C. semilaevis	73.86	73.5	88.9	86.49	82.61	89.32	89.46	87.49	87.54	81.84
C. variegatus	74.25	74.25	91.9	90.69	84.24	91.94	91.47	89.29	88.16	82.52	86.57
D. rerio	74.84	74.38	85.84	83.75	91.27	85.72	85.62	85.27	84.08	85.47	82.32	84.51
E. lucius	74.52	74.28	88.36	85.94	85.27	88.25	88.21	87.38	86.21	84.24	84.3	86.04	85.14
F. heteroclitus	74.54	74.39	92.11	91.4	84.66	92.37	92.46	89.5	88.73	83.3	87.14	95.49	84.79	86.53
H. burtoni	75.14	74.86	99.93	91.13	85.86	95.86	95.94	93.02	90.19	84.01	88.97	91.97	85.91	88.43	92.18
H. comes	75.48	74.91	88.96	87.25	84.59	89.14	89.46	88.4	87.22	82.98	87.22	86.98	84.52	85.42	87.98	89.03
I. punctatus	75	75	84.67	83.08	91.15	84.77	84.6	84.75	84.04	84.99	82.18	83.11	89.03	84.53	83.75	84.74	82.69
K. marmoratus	74.43	74.09	91.31	97.23	84.61	91.57	91.45	89.27	89.06	82.82	86.47	91.29	84.59	86	92	91.38	86.93	83.93
L. bergylta	74.75	74.72	94.39	89.77	85.35	95.5	95.37	92.37	90.25	83.98	89.09	90.97	85.12	87.85	91.88	94.46	89.59	84.38	90.23
L. calcarifer	75.8	75.52	95.72	90.97	86.61	96.76	96.7	93.79	91.95	85.18	90.14	91.53	86.73	89.39	92.8	95.79	91.01	85.71	91.57	96.42
L. crocea	74.48	74.25	92.77	88.87	84.87	93.42	93.29	90.79	89.36	83.37	88.38	89.9	85.3	87.29	90.57	92.85	88.74	84.21	89.07	93.8	95.05
M. albus	75	74.5	93.7	90.35	85.43	94.31	94.33	92.24	89.98	83.58	88.9	90.84	85.48	87.65	91.75	93.77	88.89	84.96	91.02	93.83	95.72	92.7
M. armatus	75.89	75.32	94.39	90.47	86.55	95	95.09	92.87	90.89	84.62	89.01	90.61	86.24	89.05	91.38	94.46	89.37	85.58	90.79	94.38	96.69	93.2	94.67
M. undulatus	75.48	75.12	94.11	89.84	85.92	94.73	94.95	92.66	90.11	84.42	88.89	90.48	85.9	88.49	91.47	94.18	89.95	84.73	90.38	95.16	96.49	95.65	94.18	95.01
M. zebra	75.07	74.79	100	91.06	85.79	95.79	95.87	92.95	90.12	83.93	88.9	91.9	85.84	88.36	92.11	99.93	88.96	84.67	91.31	94.39	95.72	92.77	93.7	94.39	94.11
N. brichardi	74.65	74.36	99.09	90.84	85.5	95.29	95.38	92.38	89.77	83.72	88.55	91.4	85.55	88	91.9	99.02	88.39	84.38	91.17	93.83	95.16	92.11	93.28	93.82	93.41	99.09
N. coriiceps	75.11	74.86	92.22	88.08	84.36	92.41	92.43	90.55	88.97	83.57	88.23	89.06	83.92	86.97	89.7	92.29	87.33	83.97	88.14	92.85	93.69	91.51	91.15	92.27	92.42	92.22	91.51
N. furzeri	74.11	73.7	90.6	93.53	84.27	90.36	90.53	88.63	88.13	81.9	86.12	89.46	83.4	85.15	90.16	90.67	86.83	82.72	93.83	89.38	90.72	88.61	89.4	89.8	89.25	90.6	90.18	87.47
O. kisutch	74.63	74.45	88.09	85.82	85.71	88.27	88.23	86.98	85.81	84.69	84.04	85.99	85.58	94.17	86.41	88.16	85.01	84.76	85.88	87.8	89.48	87.45	87.1	88.71	88.36	88.09	87.74	87.34	84.88
O. latipes	75.16	74.88	92.33	90.32	84.56	92.87	92.54	89.6	88.75	82.84	87.24	90.88	84.33	86.42	91.38	92.4	87.3	83.57	90.35	91.33	92.31	89.47	90.71	91.47	90.7	92.33	91.84	89.5	89.6	86.09
O. melastigma	75.04	74.89	92.41	90.18	84.85	92.52	92.48	89.96	88.67	83.27	86.96	91.45	84.48	87.07	92.16	92.48	86.95	83.73	90.05	91.41	92.46	89.56	91.14	91.9	90.99	92.41	91.84	89.48	89.4	86.8	96.84
O. mykiss	73.42	73.31	87.25	84.89	84.65	87.36	87.33	86.03	84.81	83.89	83.28	85	84.74	93.4	85.44	87.25	84.06	83.74	84.89	86.95	88.61	86.63	86.23	87.67	87.54	87.25	87.04	86.47	83.86	99.14	85.11	85.85
O. niloticus	75.28	75	99.09	91.55	85.86	95.79	95.87	93.02	90.26	84.01	88.97	92.25	85.91	88.36	92.6	99.16	89.1	84.81	91.87	94.39	95.65	92.7	93.7	94.46	94.04	99.09	98.6	92.07	90.81	88.23	92.68	92.55	87.33
O. tshawytscha	74.79	74.68	87.88	85.6	85.83	88.06	88.02	86.77	85.73	84.58	83.83	85.77	85.62	94.15	86.2	87.95	84.87	84.73	85.66	87.59	89.27	87.23	86.89	88.5	88.15	87.88	87.53	87.13	84.67	99.72	85.88	86.59	98.85	88.02
P. formosa	74.82	74.82	92.95	92.25	85.24	93.07	93.09	90.35	89.23	83.3	87.21	95.56	84.86	87.46	95.99	93.02	86.51	83.82	92.39	92.03	92.94	90.79	91.9	91.88	91.4	92.95	92.6	88.85	90.94	87.26	91.73	92.2	86.32	93.45	87.05
P. kingsleyae	82.26	81.56	89.44	88.02	89.7	89.23	89.01	89.27	87.87	87.36	86.08	87.43	89.45	88.39	87.7	89.53	87.26	89	88.37	88.57	89.97	88.64	89.09	90.39	89.79	89.44	89.09	86.89	87.35	88.13	88.23	88.06	87.45	89.97	88.13	87.96
P. latipinna	74.82	74.82	92.81	92.18	85.24	92.93	92.95	90.28	89.23	83.3	87.07	95.42	84.86	87.38	95.85	92.88	86.51	83.82	92.25	91.88	92.8	90.65	91.75	91.81	91.26	92.81	92.46	88.71	90.8	87.19	91.59	92.06	86.25	93.31	86.98	99.86	87.96
P. mexicana	74.82	74.68	92.88	92.11	85.16	93	93.02	90.28	89.3	83.08	87.28	95.49	84.79	87.1	95.92	92.95	86.44	83.9	92.32	91.88	92.87	90.79	91.83	91.81	91.4	92.88	92.53	88.92	90.87	87.19	91.66	92.13	86.25	93.38	86.98	99.58	87.87	99.44
P. nattereri	75.04	74.86	85.74	84.18	96.05	85.77	85.52	85.37	84.21	85.64	82.41	84	91.43	85.65	84.37	85.81	84.01	91.96	84.68	85.14	86.73	84.56	85.44	86.59	85.94	85.74	85.52	84.2	83.76	86.18	84.55	84.48	85.11	85.88	86.15	84.88	89.92	84.88	84.81
P. nyererei	75.07	74.79	99.86	91.06	85.71	95.72	95.8	92.88	90.05	83.93	88.83	91.83	85.76	88.43	92.04	99.79	88.89	84.6	91.24	94.32	95.65	92.7	93.63	94.32	94.04	99.86	98.95	92.14	90.53	88.16	92.26	92.33	87.33	98.95	87.95	92.88	89.35	92.74	92.81	85.59
P. olivaceus	75.11	74.47	94.25	90.19	85.69	95.15	95.3	92.37	90.6	83.98	89.44	90.61	85.74	88.27	91.67	94.32	89.87	85.08	90.45	94.73	96.63	93.57	94.39	95.15	95.44	94.25	93.55	92.98	89.53	88.43	91.05	91.55	87.53	94.25	88.21	91.88	88.83	91.74	91.95	85.86	94.18
P. reticulata	74.72	74.57	93.15	92.24	85.29	93.35	93.23	90.55	89.29	83.35	87.54	95.84	84.91	87.3	96.4	93.23	86.7	83.95	92.45	92.3	93.28	91	92.1	92.15	91.74	93.15	92.8	89.04	91.07	87.24	91.87	92.26	86.3	93.65	87.03	99.23	87.7	99.09	99.09	84.93	93.08	92.16
S. alpinus	74.34	74.34	87.07	84.52	84.83	87.32	87.36	86.38	85.48	84.12	83.63	84.62	84.82	93.2	85.19	87.14	84.37	84.44	84.8	86.93	88.83	86.45	86.36	88.26	87.28	87.07	86.72	86.35	83.94	95.31	85.55	86.27	94.87	87.07	95.09	86.11	86.99	86.04	85.97	85.47	87.14	87.34	86.09
S. anshuiensis	75.46	75.21	85.75	83.52	91.69	85.79	85.61	85.19	83.79	85.74	82.52	84.5	95.1	85.13	84.78	85.83	84.15	89.45	84.44	85.32	86.79	85.22	85.47	86.44	86.1	85.75	85.47	84.33	83.33	85.64	84.17	84.05	84.59	85.83	85.54	84.78	89.79	84.78	84.71	91.25	85.68	85.88	84.83	84.81
S. dumerili	76.13	75.78	95.38	90.77	86.57	96.42	96.43	93.23	91.47	84.93	89.81	91.4	86.4	88.92	92.46	95.45	90.67	85.46	91.17	96.28	98.32	94.62	94.96	96.21	96.22	95.38	94.82	93.21	90.18	88.87	92.05	92.19	87.98	95.31	88.65	92.81	90.14	92.67	92.74	86.32	95.31	96.42	93.15	88.35	86.68
S. formosus	77.36	76.97	85.39	84.54	86.26	85.78	85.82	85.67	84.27	84.3	82.84	84.27	86.03	84.87	85.28	85.46	82.93	85.88	85.14	85.24	86.86	85.05	85.6	86.37	85.95	85.39	85.1	84.77	83.73	85.17	84.73	84.81	84.31	85.53	85	85.06	92.68	85.06	84.99	86.09	85.32	85.8	85.11	84.96	86.02	86.6
S. grahami	75.33	75.16	85.98	83.61	91.41	85.94	85.76	85.27	83.88	86.04	82.88	84.36	94.76	85.28	84.65	86.05	84.66	89.53	84.52	85.54	87.01	85.3	85.62	86.6	86.18	85.98	85.84	84.63	83.27	85.79	84.18	84.13	84.74	85.91	85.69	84.65	89.97	84.65	84.58	90.97	85.91	86.1	84.7	84.96	98.2	86.9	85.89
S. lalandi_dorsalis	76.13	75.78	95.24	90.84	86.35	96.35	96.36	93.09	91.47	84.93	89.74	91.33	86.19	88.92	92.32	95.31	90.53	85.53	91.24	96.14	98.18	94.47	94.89	96	96.08	95.24	94.68	93.06	90.18	88.79	92.05	92.19	87.91	95.17	88.58	92.67	90.05	92.53	92.6	86.24	95.17	96.28	93.01	88.21	86.46	99.72	86.53	86.69
S. ocellatus	73.94	73.51	93.35	89	84.51	94.31	94.47	91.18	89.34	83.01	88.26	89.85	84.63	87.37	90.7	93.42	88.82	83.45	89.54	94.04	95.58	94.62	93.56	93.82	96.78	93.35	92.65	91.37	88.34	86.89	89.87	90.01	86.02	93.21	86.68	90.63	87.7	90.49	90.56	84.35	93.28	94.39	90.97	85.87	84.69	95.24	84.68	84.84	95.1
S. partitus	78.56	78.14	92.46	89.68	86.11	93.94	94.13	91.28	88.67	83.64	87.13	89.1	85.45	87.19	89.61	92.54	88.18	85.15	89.08	92.2	93.78	89.92	92.29	92.61	92.62	92.46	91.87	89.67	89.02	86.96	91.11	90.78	86	92.54	86.96	90.36	89.09	90.36	90.03	86.21	92.37	92.36	90.34	85.69	85.36	93.29	86.55	85.37	93.29
S. rhinocerous	75.19	74.74	85.84	83.82	91.63	85.8	85.76	85.27	84.3	85.82	82.46	84.79	95.39	85.21	85.07	85.91	84.45	89.81	84.66	85.33	86.87	85.15	85.69	86.52	85.97	85.84	85.55	84.56	83.9	85.86	84.61	84.98	84.89	85.91	85.76	85.29	90.06	85.29	85.22	91.72	85.76	85.89	85.34	84.82	96.71	86.69	86.1	96.72	86.47
S. salar	74.77	74.6	88.3	85.96	85.71	88.48	88.44	87.05	86.16	84.69	84.11	85.99	85.51	94.51	86.62	88.37	84.94	84.9	86.02	87.94	89.76	87.68	87.6	88.99	88.5	88.3	87.95	87.62	85.1	98.68	86.37	87.16	97.99	88.37	98.4	87.33	88.05	87.26	87.26	86.32	88.37	88.85	87.31	95.31	85.64	89.15	85.45	85.79	89.08
T. poecilonotus	74.5	74	89.41	87.44	83.5	89.74	89.56	87.93	87.36	81.84	86.42	87.1	83.19	85.16	87.46	89.48	87.21	82.49	87.62	89.12	90.24	88.55	89.13	89.75	89.91	89.41	88.78	87.25	87.38	84.33	87.92	87.79	83.43	89.63	84.11	88.02	86.47	87.88	88.02	83.09	89.34	89.19	88.29	83.15	83.18	90.19	82.94	83.48	90.12
T. rubripes	74.5	74	89.63	87.65	83.29	89.95	89.77	88.08	87.36	81.98	86.49	87.17	83.26	85.23	87.53	89.7	87.28	82.42	87.7	89.26	90.38	88.85	89.06	90.03	90.05	89.63	88.99	87.46	87.38	84.4	87.92	87.79	83.5	89.84	84.18	88.16	86.56	88.02	88.16	82.94	89.56	89.33	88.43	83.23	83.18	90.33	82.8	83.48	90.26
X. maculatus	74.61	74.47	92.53	91.9	84.95	92.72	92.67	90.07	89.23	83.01	87	95.63	84.72	86.96	96.27	92.6	86.31	83.82	92.39	91.67	92.8	90.35	91.9	91.88	91.18	92.53	92.18	88.44	90.66	86.77	91.52	92.13	85.81	93.02	86.55	98.33	87.43	98.26	98.19	84.73	92.46	91.74	98.61	85.61	84.35	92.46	84.99	84.22	92.39
[truncated: 6 more columns]
