# Supplementary material for: Nitric Oxide and the Neuroendocrine Control of the Osmotic Stress Response in Teleosts
Source: Int J Mol Sci. 2019 Jan 23;20(3):489. doi: 10.3390/ijms20030489 (PMC6386840; doi:10.3390/ijms20030489)
Supplement: Supplementary file 1 [file ijms-20-00489-s001.zip › Table S2.xlsx]

## Sheet: Table S2
Table S2. Determination of percentage of identity of Nos2 in fishes, using the Clustal Ω at https://www.ebi.ac.uk/Tools/msa/clustalo/. Accession numbers are reported in Supplementary Table S3
	H. sapiens	M. musculus	A. mexicanus	C. auratus_a	C. auratus_b	C. carpio	C. harengus	C. idella	D. rerio	D. rerio_a	D. rerio_b	E. lucius	I. punctatus	M. amblycephala	O. kisutch	O. mykiss	O. tshawytscha	P. kingsleyae	P. nattereri	S. alpinus	S. anshuiensis	S. formosus	S. grahami	S. rhinocerous
M. musculus	83.22
A. mexicanus	60.96	60.18
C. auratus_a	57.49	59.56	72.32
C. auratus_b	58.33	60.66	74.46	90.41
C. carpio	56.72	58.71	71.85	90.93	89.25
C. harengus	58.9	59.03	66.42	66.32	67.73	65.51
C. idella	59.85	59.94	73.49	86.36	88.4	85.16	66.95
D. rerio	59.08	58.81	70.34	83.36	85.13	83.64	67.32	82.82
D. rerio_a	58.49	59.05	70.49	70.02	71.32	68.99	62.57	69.89	68.22
D. rerio_b	59.18	58.81	70.9	83.83	85.69	84.11	67.61	83.38	98.05	68.41
E. lucius	57.94	58.5	67.45	67.17	68.39	66.07	63.5	67.32	64.57	64.38	64.94
I. punctatus	59.59	58.89	79.72	70.05	71.26	69.49	65.04	70.66	68.09	66.29	68.65	66.76
M. amblycephala	59.01	59.24	73.21	87.48	89.24	86.46	66.85	94.54	83.57	69.05	84.22	67.51	69.92
O. kisutch	58.9	60.18	69.53	68.2	70.14	67.74	66.1	69.31	67.94	66.54	68.13	83.1	68.35	69.4
O. mykiss	59.5	59.88	70.22	69.85	71.07	68.66	66.07	69.35	67.26	66.7	67.54	82	69.44	69.63	92.14
O. tshawytscha	58.57	59.98	70.56	69.12	70.6	68.11	66.29	69.87	67.48	66.95	67.76	82.84	69.47	70.15	92.54	97.97
P. kingsleyae	60.24	60.16	65.36	64.98	66.1	63.42	62.23	65.61	63.61	62.39	63.8	64.37	62.99	65.79	66.27	66.02	66.57
P. nattereri	61.18	59.7	84.37	71.14	72.81	70.11	64.85	72.12	69.8	70.43	70.46	66.73	82.43	71.75	69.19	69.78	70.03	64.92
S. alpinus	58.66	59.88	69.81	67.93	69.77	67.37	65.64	68.75	66.64	66.29	67.01	82.19	68.35	69.03	92.08	95.57	96.27	65.46	68.91
S. anshuiensis	59.59	60.46	74.39	91.96	96.26	91.22	68.11	89.58	86.88	71.06	87.44	68.11	71.58	90.42	70.81	71.54	71.47	65.92	72.64	70.44
S. formosus	61.15	60.49	67.77	66.13	67.74	65.31	65.44	66.57	65.4	62.98	65.69	66.98	65.75	66.48	69.2	68.76	69.04	70.32	66.16	68.2	67.65
S. grahami	57.62	59.86	72.97	91.74	92.55	91.47	67.17	87.76	85.78	70.2	86.34	67.54	70.51	88.96	69.31	70.6	69.95	65.07	71.69	69.12	94.7	66.6
S. rhinocerous	59.22	59.34	71.35	71.8	72.63	71.06	63.76	71.57	69.64	87.4	69.92	65.26	66.95	70.74	67.5	67.29	67.63	63	71.28	67.07	72.09	63.83	71.43
S. salar	59.12	60.18	70.56	68.66	70.32	67.83	66.29	69.22	67.48	66.76	67.76	82.93	69.09	69.5	92.63	96.12	96.36	66.39	69.84	96.73	71	69.04	69.59	67.16
