# Supplementary material for: Nitric Oxide and the Neuroendocrine Control of the Osmotic Stress Response in Teleosts
Source: Int J Mol Sci. 2019 Jan 23;20(3):489. doi: 10.3390/ijms20030489 (PMC6386840; doi:10.3390/ijms20030489)
Supplement: Supplementary file 1 [file ijms-20-00489-s001.zip › Table S3.xlsx]

## Sheet: Table S3
Table S3. GenBank accession numbers for sequences used in the phylogenetic analysis. * refers to sequences used to build the identity matrix tables.
Protein	Specie	Specie abbreviation	Variant	Accession Number
NOS1	Acanthochromis polyacanthus	A. polyacanthus		XP_022076041*
	Amphiprion ocellaris	A. ocellaris		XP_023132012*
	Anabas testudineus	A. testudineus		XP_026198116*
	Astatotilapia calliptera	A. calliptera		XP_026043376*
	Astyanax mexicanus	A. mexicanus		XP_022523017*
	Austrofundulus limnaeus	A. limnaeus		XP_013866594*
	Boleophthalmus pectinirostris	B. pectinirostris		XP_020774723*
	Clupea harengus	C. harengus		XP_012683917*
	Cynoglossus semilaevis	C. semilaevis	X1	XP_024909047*
	Cynoglossus semilaevis	C. semilaevis	X2	XP_024909048
	Cyprinodon variegatus	C. variegatus		XP_015234349*
	Danio rerio	D. rerio	X1	XP_005165110
	Danio rerio	D. rerio		NP_571735*
	Exos lucius	E. lucius	X1	XP_01090391*
	Exos lucius	E. lucius	X2	XP_010903911
	Fundulus heteroclitus	F. heteroclitus		NP_001296898*
	Haplochromis burtoni	H. burtoni		XP_005928934*
	Hippocampus comes	H. comes	X1	XP_019741204*
	Hippocampus comes	H. comes	X2	XP_019741205
	Hippocampus comes	H. comes	X3	XP_019741206
	Hippocampus comes	H. comes	X4	XP_019741207
	Hippocampus comes	H. comes	X5	XP_019741208
	Hippocampus comes	H. comes	X6	XP_019741210
	Homo sapiens	H. sapiens	2	NP_001191147
	Homo sapiens	H. sapiens	3	NP_001191143
	Homo sapiens	H. sapiens		NP_000611*
	Ictalurus punctatus	I. punctatus		XP_017306753
	Kryptolebias marmoratus	K. Marmoratus	X1	XP_017290205*
	Kryptolebias marmoratus	K. Marmoratus	X2	XP_017290209
	Kryptolebias marmoratus	K. Marmoratus	X3	XP_017290210
	Kryptolebias marmoratus	K. Marmoratus	X4	XP_024865974
	Labrus bergylta	L. bergylta		XP_020492268*
	Larimichthys crocea	L. crocea		KKF18333*
	Lates calcarifer	L. calcarifer		XP_018515543*
	Mastacembelus armatus	M. armatus		XP_026177704*
	Maylandia zebra	M. zebra		XP_004566752*
	Micropogonias undulatus	M. undulatus		AIR08547*
	Monopterus albus	M. albus		XP_020453884*
	Mus musculus	M. musculus		NP_032738*
	Neolamprologus brichardi	N. brichardi	X1	XP_006803925*
	Neolamprologus brichardi	N. brichardi	X2	XP_006803926
	Nothobranchius furzeri	N. furzeri	X1	XP_015816026*
	Nothobranchius furzeri	N. furzeri	X2	XP_015816027
	Notothenia coriiceps	N. coriiceps	X1	XP_010795286*
	Notothenia coriiceps	N. coriiceps	X2	XP_010795287
	Notothenia coriiceps	N. coriiceps	X3	XP_010795288
	Oncorhynchus kisutch	O. kisutch	X1	XP_020331202*
	Oncorhynchus kisutch	O. kisutch	X2	XP_020331209
	Oncorhynchus kisutch	O. kisutch	X3	XP_020331216
	Oncorhynchus kisutch	O. kisutch	X4	XP_020331222
	Oncorhynchus mykiss	O. mykiss	like	XP_021475650
	Oncorhynchus mykiss	O. mykiss		XP_021463758*
	Oncorhynchus tshawytscha	O. tshawytscha	likeX1	XP_024273990*
	Oncorhynchus tshawytscha	O. tshawytscha	likeX2	XP_024273991
	Oreochromis niloticus	O. niloticus		XP_013132314*
	Oryzias latipes	O. latipes	X1	XP_023813821
	Oryzias latipes	O. latipes	X2	XP_023813820
	Oryzias latipes	O. latipes		NP_001098325*
	Oryzias melastigma	O. melastigma	X1	XP_024131090*
	Oryzias melastigma	O. melastigma	X2	XP_024131091
	Paralichthys olivaceus	P. olivaceus		XP_019954879*
	Paramormyrops kingsleyae	P. kingsleyae	like	XP_023681440
	Paramormyrops kingsleyae	P. kingsleyae	X1	XP_023684741*
	Paramormyrops kingsleyae	P. kingsleyae	X2	XP_023684744
	Poecilia formosa	P. formosa	X1	XP_007547538*
	Poecilia formosa	P. formosa	X2	XP_016524686
	Poecilia latipinna	P. latipinna	X1	XP_014884303*
	Poecilia latipinna	P. latipinna	X2	XP_014884304
	Poecilia mexicana	P. mexicana	X1	XP_014845293*
	Poecilia mexicana	P. mexicana	X2	XP_014845294
	Poecilia reticulata	P. reticulata	X1	XP_017162270*
	Poecilia reticulata	P. reticulata	X2	XP_017162271
	Pundamilia nyererei	P. nyererei		XP_005743120*
	Pygocentrus nattereri	P. nattereri		XP_017560486*
	Salmo salar	S. salar	X1	XP_014026716*
	Salmo salar	S. salar	X2	XP_014026717
	Salvelinus alpinus	S. alpinus	X1	XP_023858214*
	Salvelinus alpinus	S. alpinus	X2	XP_023858215
	Salvelinus alpinus	S. alpinus	X3	XP_023858217
	Salvelinus alpinus	S. alpinus		XP_023835173*
	Sciaenops ocellatus	S. ocellatus		ACU98970*
	Scleropages formosus	S. formosus		XP_018596057*
	Seriola dumerili	S. dumerili		XP_022608483*
	Seriola lalandi dorsalis	S. lalandi dorsalis	like	XP_023259015*
	Seriola lalandi dorsalis	S. lalandi dorsalis		XP_023272949*
	Sinocyclocheilus anshuiensis	S. anshuiensis		XP_016362919*
	Sinocyclocheilus grahami	S. grahami	like	XP_016146774
	Sinocyclocheilus grahami	S. grahami		XP_016146138*
	Sinocyclocheilus rhinocerous	S. rhinocerous	like	XP_016391899
	Sinocyclocheilus rhinocerous	S. rhinocerous		XP_016428239*
	Stegastes partitus	S. partitus		XP_008290591*
	Takifugu rubripes	T. rubripes		AAL82736*
	Takifugu poecilonotus	T. poecilonotus		AAM46138*
	Xiphophorus maculatus	X. maculatus	X1	XP_023199473*
	Xiphophorus maculatus	X. maculatus	X2	XP_005803890
NOS2	Astyanax mexicanus	A. mexicanus	X1	XP_022536246
	Astyanax mexicanus	A. mexicanus	X2	XP_022536339
	Astyanax mexicanus	A. mexicanus		XP_022536402*
	Clupea harengus	C. harengus		XP_012685913*
	Crassius auratus	C. auratus	2a	AAX85386*
	Crassius auratus	C. auratus	2b	AAX85387*
	Ctenopharyngodon idella	C. idella		ADT78701*
	Cyprinus carpio	C. carpio		CAB60197*
	Danio rerio	D. rerio	2a	NP_001098407*
	Danio rerio	D. rerio	2aX1	XP_005165353
	Danio rerio	D. rerio	2b	ABY51620*
	Danio rerio	D. rerio	X2	XP_009289930
	Danio rerio	D. rerio	X3	XP_005157751
	Danio rerio	D. rerio		NP_001106973*
	Exos lucius	E. lucius	X1	XP_019902072
	Exos lucius	E. lucius	X2	XP_019902076
	Exos lucius	E. lucius	X3	XP_019902077
	Exos lucius	E. lucius		XP_012989745*
	Homo sapiens	H. sapiens		NP_000616*
	Ictalurus punctatus	I. punctatus	like	XP_017345831
	Ictalurus punctatus	I. punctatus		XP_017347206*
	Megalobrama amblycephala	M. amblycephala		AIE77026*
	Mus musculus	M. musculus	1	AAC52356*
	Mus musculus	M. musculus	2	NP_035057
	Oncorhynchus kisutch	O. kisutch	X1	XP_020364148
	Oncorhynchus kisutch	O. kisutch	X2	XP_020364149
	Oncorhynchus kisutch	O. kisutch		XP_020359347*
	Oncorhynchus mykiss	O. mykiss	like	XP_021442676
	Oncorhynchus mykiss	O. mykiss	X1	XP_021437154
	Oncorhynchus mykiss	O. mykiss		NP_001117831*
	Oncorhynchus tshawytscha	O. tshawytscha	like	XP_024299386*
	Oncorhynchus tshawytscha	O. tshawytscha	likeX1	XP_024301210
	Oncorhynchus tshawytscha	O. tshawytscha	likeX2	XP_024301211
	Paramormyrops kingsleyae	P. kingsleyae		XP_023692111*
	Pygocentrus nattereri	P. nattereri	like	XP_017562654
	Pygocentrus nattereri	P. nattereri		XP_017562664*
	Salmo salar	S. salar	X1	XP_014070450*
	Salmo salar	S. salar	X2	XP_014070451
	Salvelinus alpinus	S. alpinus	likeX1	XP_023823033
	Salvelinus alpinus	S. alpinus	likeX2	XP_023823034
	Salvelinus alpinus	S. alpinus	X1	XP_023838685*
	Salvelinus alpinus	S. alpinus	X2	XP_023838686
	Salvelinus alpinus	S. alpinus	X3	XP_023838688
	Scleropages formosus	S. formosus		XP_018604029*
	Sinocyclocheilus anshuiensis	S. anshuiensis	like	XP_016312860
	Sinocyclocheilus anshuiensis	S. anshuiensis	like	XP_016305027
	Sinocyclocheilus anshuiensis	S. anshuiensis		XP_016334976*
	Sinocyclocheilus grahami	S. grahami	like	XP_016131937
	Sinocyclocheilus grahami	S. grahami	like	XP_016091338
	Sinocyclocheilus grahami	S. grahami		XP_016137980*
	Sinocyclocheilus rhinocerous	S. rhinocerous	like	XP_016382972*
	Sinocyclocheilus rhinocerous	S. rhinocerous	like	XP_016429032
